# Supplementary material for: Proteomics analysis of chronic skin injuries caused by mustard gas
Source: BMC Med Genomics. 2022 Aug 6;15:175. doi: 10.1186/s12920-022-01328-3 (PMC9357330; doi:10.1186/s12920-022-01328-3)
Supplement: Supplementary file 1 — Additional file 1. The list of diffrentially abundant proteins. [file 12920_2022_1328_MOESM1_ESM.xlsx]

## Sheet: Sheet1
Direction	Accession ID	P.Value	FC	Gene name	Protein name
UP	P82932	0.000177356	1.78741	MRPS6	28S ribosomal protein S6, mitochondrial OS=Homo sapiens OX=9606 GN=MRPS6 PE=1 SV=3
UP	P05161	0.0100596	1.61908	ISG15	Ubiquitin-like protein ISG15 OS=Homo sapiens OX=9606 GN=ISG15 PE=1 SV=5
UP	Q9UDW1	1.94e-06	1.60315	UQCR10	Cytochrome b-c1 complex subunit 9 OS=Homo sapiens OX=9606 GN=UQCR10 PE=1 SV=3
UP	Q969E8	0.0245728	1.57515	TSR2	Pre-rRNA-processing protein TSR2 homolog OS=Homo sapiens OX=9606 GN=TSR2 PE=1 SV=1
UP	K7ELC2	0.00741727	1.54011	RPS15	40S ribosomal protein S15 OS=Homo sapiens OX=9606 GN=RPS15 PE=1 SV=1
UP	P09669	0.018301	1.5034	COX6C	Cytochrome c oxidase subunit 6C OS=Homo sapiens OX=9606 GN=COX6C PE=1 SV=2
UP	O95715	0.00426051	1.48787	CXCL14	C-X-C motif chemokine 14 OS=Homo sapiens OX=9606 GN=CXCL14 PE=1 SV=2
UP	P16403	0.0348805	1.46929	H1-2	Histone H1.2 OS=Homo sapiens OX=9606 GN=HIST1H1C PE=1 SV=2
UP	Q99572	0.0355541	1.46203	P2RX7	P2X purinoceptor 7 OS=Homo sapiens OX=9606 GN=P2RX7 PE=1 SV=4
UP	O14908	0.00277831	1.45227	GIPC1	PDZ domain-containing protein GIPC1 OS=Homo sapiens OX=9606 GN=GIPC1 PE=1 SV=2
UP	Q96PL5	0.00185791	1.44076	ERMAP	Erythroid membrane-associated protein OS=Homo sapiens OX=9606 GN=ERMAP PE=1 SV=1
UP	P00738	0.0141801	1.42077	HP	Haptoglobin OS=Homo sapiens OX=9606 GN=HP PE=1 SV=1
UP	P30481	0.0315616	1.397	HLA-B	HLA class I histocompatibility antigen, B-44 alpha chain OS=Homo sapiens OX=9606 GN=HLA-B PE=1 SV=1
UP	A0A2Y9D025	0.0268732	1.37937	NDUFA6	NADH dehydrogenase [ubiquinone] 1 alpha subcomplex subunit 6 OS=Homo sapiens OX=9606 GN=NDUFA6 PE=4 SV=1
UP	P35749-3	0.00705003	1.37259	MYH11	Isoform 3 of Myosin-11 OS=Homo sapiens OX=9606 GN=MYH11
UP	Q8WUA7	0.0116387	1.35971	TBC1D22A	TBC1 domain family member 22A OS=Homo sapiens OX=9606 GN=TBC1D22A PE=1 SV=2
UP	P22760	0.00437806	1.35055	AADAC	Arylacetamide deacetylase OS=Homo sapiens OX=9606 GN=AADAC PE=1 SV=5
UP	Q9BUL8	0.0143009	1.34761	PDCD10	Programmed cell death protein 10 OS=Homo sapiens OX=9606 GN=PDCD10 PE=1 SV=1
UP	Q02539	0.00366691	1.34498	H1-1	Histone H1.1 OS=Homo sapiens OX=9606 GN=HIST1H1A PE=1 SV=3
UP	P26583	0.0443106	1.34394	HMGB2	High mobility group protein B2 OS=Homo sapiens OX=9606 GN=HMGB2 PE=1 SV=2
UP	P08519	0.0410065	1.33768	LPA	Apolipoprotein(a) OS=Homo sapiens OX=9606 GN=LPA PE=1 SV=1
UP	Q6ZSZ5	1.97e-06	1.33637	ARHGEF18	Rho guanine nucleotide exchange factor 18 OS=Homo sapiens OX=9606 GN=ARHGEF18 PE=1 SV=3
UP	Q9BXJ4-3	0.00796604	1.32356	C1QTNF3	Isoform 3 of Complement C1q tumor necrosis factor-related protein 3 OS=Homo sapiens OX=9606 GN=C1QTNF3
UP	P61353	0.0183369	1.31886	RPL27	60S ribosomal protein L27 OS=Homo sapiens OX=9606 GN=RPL27 PE=1 SV=2
UP	P61626	0.00825283	1.31777	LYZ	Lysozyme C OS=Homo sapiens OX=9606 GN=LYZ PE=1 SV=1
UP	Q12841	0.00103451	1.3127	FSTL1	Follistatin-related protein 1 OS=Homo sapiens OX=9606 GN=FSTL1 PE=1 SV=1
UP	P22413	0.00130705	1.31137	ENPP1	Ectonucleotide pyrophosphatase/phosphodiesterase family member 1 OS=Homo sapiens OX=9606 GN=ENPP1 PE=1 SV=2
UP	E9PB61	0.00115321	1.30546	ALYREF	THO complex subunit 4 OS=Homo sapiens OX=9606 GN=ALYREF PE=1 SV=1
UP	U3KQK0	0.0216958	1.29649	H2BC15	Histone H2B OS=Homo sapiens OX=9606 GN=HIST1H2BN PE=1 SV=1
UP	P15848	0.00780806	1.29563	ARSB	Arylsulfatase B OS=Homo sapiens OX=9606 GN=ARSB PE=1 SV=1
UP	Q8N257	0.0165383	1.29244	H2BU1	Histone H2B type 3-B OS=Homo sapiens OX=9606 GN=HIST3H2BB PE=1 SV=3
UP	A0A096LPE2	0.00553006	1.2892	SAA2-SAA4	SAA2-SAA4 readthrough OS=Homo sapiens OX=9606 GN=SAA2-SAA4 PE=4 SV=1
UP	Q9NZH8	0.00111755	1.28143	IL36G	Interleukin-36 gamma OS=Homo sapiens OX=9606 GN=IL36G PE=1 SV=1
UP	Q9BXR6	0.00169034	1.28076	CFHR5	Complement factor H-related protein 5 OS=Homo sapiens OX=9606 GN=CFHR5 PE=1 SV=1
UP	Q96CC6	0.000651833	1.28066	RHBDF1	Inactive rhomboid protein 1 OS=Homo sapiens OX=9606 GN=RHBDF1 PE=1 SV=2
UP	P36543	0.00744493	1.27999	ATP6V1E1	V-type proton ATPase subunit E 1 OS=Homo sapiens OX=9606 GN=ATP6V1E1 PE=1 SV=1
UP	P09493-3	0.0332967	1.27791	TPM1	Isoform 3 of Tropomyosin alpha-1 chain OS=Homo sapiens OX=9606 GN=TPM1
UP	Q9UMS6-2	0.00752112	1.27655	SYNPO2	Isoform 2 of Synaptopodin-2 OS=Homo sapiens OX=9606 GN=SYNPO2
UP	P35219	0.00096143	1.2682	CA8	Carbonic anhydrase-related protein OS=Homo sapiens OX=9606 GN=CA8 PE=1 SV=3
UP	P08621	0.017133	1.26482	SNRNP70	U1 small nuclear ribonucleoprotein 70 kDa OS=Homo sapiens OX=9606 GN=SNRNP70 PE=1 SV=2
UP	J3KNA0	0.00161267	1.26432	OXA1L	Mitochondrial inner membrane protein OXA1L OS=Homo sapiens OX=9606 GN=OXA1L PE=1 SV=1
UP	Q13326	0.00575579	1.25921	SGCG	Gamma-sarcoglycan OS=Homo sapiens OX=9606 GN=SGCG PE=1 SV=4
UP	Q9BSU1	0.000679271	1.25617	PHAF1	UPF0183 protein C16orf70 OS=Homo sapiens OX=9606 GN=C16orf70 PE=1 SV=1
UP	J3KPA1	0.0136362	1.25359	CRISP3	Cysteine-rich secretory protein 3 OS=Homo sapiens OX=9606 GN=CRISP3 PE=1 SV=1
UP	Q5TCU3	0.0484733	1.25028	TPM2	Tropomyosin beta chain OS=Homo sapiens OX=9606 GN=TPM2 PE=1 SV=1
UP	A0A075B6I1	0.0277063	1.24869	IGLV4-60	Immunoglobulin lambda variable 4-60 OS=Homo sapiens OX=9606 GN=IGLV4-60 PE=3 SV=1
UP	O95274	0.00306131	1.24788	LYPD3	Ly6/PLAUR domain-containing protein 3 OS=Homo sapiens OX=9606 GN=LYPD3 PE=1 SV=2
UP	Q16647	0.00150753	1.24556	PTGIS	Prostacyclin synthase OS=Homo sapiens OX=9606 GN=PTGIS PE=1 SV=1
UP	C9JJ19	0.000504629	1.24035	MRPS34	28S ribosomal protein S34, mitochondrial OS=Homo sapiens OX=9606 GN=MRPS34 PE=1 SV=2
UP	Q8WWH5	0.0320231	1.23957	TRUB1	Probable tRNA pseudouridine synthase 1 OS=Homo sapiens OX=9606 GN=TRUB1 PE=1 SV=1
UP	Q96CG8	0.00582892	1.23801	CTHRC1	Collagen triple helix repeat-containing protein 1 OS=Homo sapiens OX=9606 GN=CTHRC1 PE=1 SV=1
UP	Q12884	0.0040522	1.23665	FAP	Prolyl endopeptidase FAP OS=Homo sapiens OX=9606 GN=FAP PE=1 SV=5
UP	F8WE98	0.0433431	1.23508	FLNA	Filamin-A (Fragment) OS=Homo sapiens OX=9606 GN=FLNA PE=1 SV=2
UP	Q9UI09	0.0238424	1.23395	NDUFA12	NADH dehydrogenase [ubiquinone] 1 alpha subcomplex subunit 12 OS=Homo sapiens OX=9606 GN=NDUFA12 PE=1 SV=1
UP	O60496	0.00854603	1.23334	DOK2	Docking protein 2 OS=Homo sapiens OX=9606 GN=DOK2 PE=1 SV=2
UP	Q92743	0.00744575	1.23274	HTRA1	Serine protease HTRA1 OS=Homo sapiens OX=9606 GN=HTRA1 PE=1 SV=1
UP	K7N7A8	0.00418141	1.23199		Uncharacterized protein (Fragment) OS=Homo sapiens OX=9606 PE=3 SV=2
UP	Q8TED1	0.0136046	1.22982	GPX8	Probable glutathione peroxidase 8 OS=Homo sapiens OX=9606 GN=GPX8 PE=1 SV=2
UP	Q9NYI0	0.00128851	1.22939	PSD3	PH and SEC7 domain-containing protein 3 OS=Homo sapiens OX=9606 GN=PSD3 PE=1 SV=2
UP	P09493-9	0.0306809	1.22469	TPM1	Isoform 9 of Tropomyosin alpha-1 chain OS=Homo sapiens OX=9606 GN=TPM1
UP	Q96A33	0.00438836	1.22405	CCDC47	Coiled-coil domain-containing protein 47 OS=Homo sapiens OX=9606 GN=CCDC47 PE=1 SV=1
UP	Q13641	0.000795891	1.22304	TPBG	Trophoblast glycoprotein OS=Homo sapiens OX=9606 GN=TPBG PE=1 SV=1
UP	P12814	0.0176333	1.2219	ACTN1	Alpha-actinin-1 OS=Homo sapiens OX=9606 GN=ACTN1 PE=1 SV=2
UP	Q96IX5	0.00019067	1.22099	ATP5MK	Up-regulated during skeletal muscle growth protein 5 OS=Homo sapiens OX=9606 GN=USMG5 PE=1 SV=1
UP	Q9BX26	0.0483552	1.22093	SYCP2	Synaptonemal complex protein 2 OS=Homo sapiens OX=9606 GN=SYCP2 PE=2 SV=2
UP	Q5K651	0.000426051	1.21898	SAMD9	Sterile alpha motif domain-containing protein 9 OS=Homo sapiens OX=9606 GN=SAMD9 PE=1 SV=1
UP	Q9Y6A4	0.00274794	1.2185	CFAP20	Cilia- and flagella-associated protein 20 OS=Homo sapiens OX=9606 GN=CFAP20 PE=1 SV=1
UP	P16070	0.000872797	1.21665	CD44	CD44 antigen OS=Homo sapiens OX=9606 GN=CD44 PE=1 SV=3
UP	Q96JP5	0.00283351	1.21407	ZFP91	E3 ubiquitin-protein ligase ZFP91 OS=Homo sapiens OX=9606 GN=ZFP91 PE=1 SV=1
UP	Q92765	0.0085581	1.21352	FRZB	Secreted frizzled-related protein 3 OS=Homo sapiens OX=9606 GN=FRZB PE=1 SV=2
UP	Q6IAN0	0.00354109	1.2135	DHRS7B	Dehydrogenase/reductase SDR family member 7B OS=Homo sapiens OX=9606 GN=DHRS7B PE=1 SV=2
UP	Q9BRP8	0.00607687	1.21155	PYM1	Partner of Y14 and mago OS=Homo sapiens OX=9606 GN=PYM1 PE=1 SV=1
UP	A6NC48	0.00954864	1.21136	BST1	ADP-ribosyl cyclase/cyclic ADP-ribose hydrolase 2 OS=Homo sapiens OX=9606 GN=BST1 PE=1 SV=1
UP	P78539	0.0107171	1.21073	SRPX	Sushi repeat-containing protein SRPX OS=Homo sapiens OX=9606 GN=SRPX PE=1 SV=1
UP	Q14766-4	0.00290945	1.21035	LTBP1	Isoform 4 of Latent-transforming growth factor beta-binding protein 1 OS=Homo sapiens OX=9606 GN=LTBP1
UP	P20908-2	0.0148778	1.21021	COL5A1	Isoform 2 of Collagen alpha-1(V) chain OS=Homo sapiens OX=9606 GN=COL5A1
UP	P24821-6	0.0160411	1.20869	TNC	Isoform 6 of Tenascin OS=Homo sapiens OX=9606 GN=TNC
UP	P02679	0.0187807	1.20678	FGG	Fibrinogen gamma chain OS=Homo sapiens OX=9606 GN=FGG PE=1 SV=3
UP	O43291	0.0161148	1.20658	SPINT2	Kunitz-type protease inhibitor 2 OS=Homo sapiens OX=9606 GN=SPINT2 PE=1 SV=2
UP	Q8NBI5-2	0.00130329	1.20493	SLC43A3	Isoform 2 of Solute carrier family 43 member 3 OS=Homo sapiens OX=9606 GN=SLC43A3
UP	Q86UE4	0.00963413	1.20304	MTDH	Protein LYRIC OS=Homo sapiens OX=9606 GN=MTDH PE=1 SV=2
UP	A8MYK1	0.022507	1.20293	MRPL23	39S ribosomal protein L23, mitochondrial OS=Homo sapiens OX=9606 GN=MRPL23 PE=1 SV=1
UP	Q99717	0.023986	1.2029	SMAD5	Mothers against decapentaplegic homolog 5 OS=Homo sapiens OX=9606 GN=SMAD5 PE=1 SV=1
UP	Q13895	0.0034968	1.20284	BYSL	Bystin OS=Homo sapiens OX=9606 GN=BYSL PE=1 SV=3
UP	Q9Y5S1	0.0137862	1.20279	TRPV2	Transient receptor potential cation channel subfamily V member 2 OS=Homo sapiens OX=9606 GN=TRPV2 PE=1 SV=1
UP	Q9UKT5	0.000375996	1.20264	FBXO4	F-box only protein 4 OS=Homo sapiens OX=9606 GN=FBXO4 PE=1 SV=2
UP	Q92633-2	0.0490035	1.20147	LPAR1	Isoform 2 of Lysophosphatidic acid receptor 1 OS=Homo sapiens OX=9606 GN=LPAR1
UP	A0A0A0MR49	0.0356746	1.20137		Cytochrome P450 4F12 OS=Homo sapiens OX=9606 GN=CYP4F12 PE=1 SV=1
UP	O75381	0.0187965	1.2012	PEX14	Peroxisomal membrane protein PEX14 OS=Homo sapiens OX=9606 GN=PEX14 PE=1 SV=1
UP	Q5JUW8	0.00182269	1.20108	DLG3	Discs, large homolog 3 (Neuroendocrine-dlg, Drosophila), isoform CRA_b OS=Homo sapiens OX=9606 GN=DLG3 PE=1 SV=1
UP	P67936-2	0.0201985	1.20105	TPM4	Isoform 2 of Tropomyosin alpha-4 chain OS=Homo sapiens OX=9606 GN=TPM4
UP	P47914	0.0352275	1.20078	RPL29	60S ribosomal protein L29 OS=Homo sapiens OX=9606 GN=RPL29 PE=1 SV=2
UP	Q9NNX6	0.0351502	1.20032	CD209	CD209 antigen OS=Homo sapiens OX=9606 GN=CD209 PE=1 SV=1
UP	Q9GZT3	0.0164477	1.20023	SLIRP	SRA stem-loop-interacting RNA-binding protein, mitochondrial OS=Homo sapiens OX=9606 GN=SLIRP PE=1 SV=1
DOWN	E9PJD7	0.018264	0.799972	CYHR1	Cysteine and histidine-rich protein 1 OS=Homo sapiens OX=9606 GN=CYHR1 PE=1 SV=1
DOWN	E7ERK9	0.02509	0.799035	EIF2B4	Translation initiation factor eIF-2B subunit delta OS=Homo sapiens OX=9606 GN=EIF2B4 PE=1 SV=1
DOWN	O43709-3	0.00532484	0.798313	BUD23	Isoform 3 of Probable 18S rRNA (guanine-N(7))-methyltransferase OS=Homo sapiens OX=9606 GN=BUD23
DOWN	Q14194-2	0.000105623	0.795265	CRMP1	Isoform LCRMP-1 of Dihydropyrimidinase-related protein 1 OS=Homo sapiens OX=9606 GN=CRMP1
DOWN	Q92805	0.0189841	0.793981	GOLGA1	Golgin subfamily A member 1 OS=Homo sapiens OX=9606 GN=GOLGA1 PE=1 SV=3
DOWN	F5H619	0.0346378	0.789812	HEATR5A	HEAT repeat-containing protein 5A OS=Homo sapiens OX=9606 GN=HEATR5A PE=1 SV=1
DOWN	Q9H9Q4-2	0.00311438	0.787909	NHEJ1	Isoform 2 of Non-homologous end-joining factor 1 OS=Homo sapiens OX=9606 GN=NHEJ1
DOWN	P01709	0.0182117	0.781916	IGLV2-8	Immunoglobulin lambda variable 2-8 OS=Homo sapiens OX=9606 GN=IGLV2-8 PE=1 SV=2
DOWN	P30711	0.0443577	0.781406	GSTT1	Glutathione S-transferase theta-1 OS=Homo sapiens OX=9606 GN=GSTT1 PE=1 SV=4
DOWN	Q9Y287	0.0189416	0.781237	ITM2B	Integral membrane protein 2B OS=Homo sapiens OX=9606 GN=ITM2B PE=1 SV=1
DOWN	Q99643	0.0273383	0.777677	SDHC	Succinate dehydrogenase cytochrome b560 subunit, mitochondrial OS=Homo sapiens OX=9606 GN=SDHC PE=1 SV=1
DOWN	Q9NUM4	2.22e-06	0.774294	TMEM106B	Transmembrane protein 106B OS=Homo sapiens OX=9606 GN=TMEM106B PE=1 SV=2
DOWN	Q96A26	0.0364727	0.773396	FAM162A	Protein FAM162A OS=Homo sapiens OX=9606 GN=FAM162A PE=1 SV=2
DOWN	Q96DH6	0.000212186	0.772959	MSI2	RNA-binding protein Musashi homolog 2 OS=Homo sapiens OX=9606 GN=MSI2 PE=1 SV=1
DOWN	Q5TGZ0	0.007072	0.770075	MICOS10	MICOS complex subunit MIC10 OS=Homo sapiens OX=9606 GN=MINOS1 PE=1 SV=1
DOWN	Q6ZS81	0.00138474	0.767163	WDFY4	WD repeat- and FYVE domain-containing protein 4 OS=Homo sapiens OX=9606 GN=WDFY4 PE=1 SV=3
DOWN	P01861	0.00221328	0.760894	IGHG4	Immunoglobulin heavy constant gamma 4 OS=Homo sapiens OX=9606 GN=IGHG4 PE=1 SV=1
DOWN	P36873-2	0.0443313	0.759988	PPP1CC	Isoform 2 of Serine/threonine-protein phosphatase PP1-gamma catalytic subunit OS=Homo sapiens OX=9606 GN=PPP1CC
DOWN	P07451	0.00759609	0.758858	CA3	Carbonic anhydrase 3 OS=Homo sapiens OX=9606 GN=CA3 PE=1 SV=3
DOWN	P02042	0.024578	0.755906	HBD	Hemoglobin subunit delta OS=Homo sapiens OX=9606 GN=HBD PE=1 SV=2
DOWN	P06312	0.0400436	0.750341	IGKV4-1	Immunoglobulin kappa variable 4-1 OS=Homo sapiens OX=9606 GN=IGKV4-1 PE=1 SV=1
DOWN	O95563	0.0008761	0.747644	MPC2	Mitochondrial pyruvate carrier 2 OS=Homo sapiens OX=9606 GN=MPC2 PE=1 SV=1
DOWN	P01893	0.00691736	0.739052	HLA-H	Putative HLA class I histocompatibility antigen, alpha chain H OS=Homo sapiens OX=9606 GN=HLA-H PE=5 SV=3
DOWN	P0CG39	0.0126064	0.739005	POTEJ	POTE ankyrin domain family member J OS=Homo sapiens OX=9606 GN=POTEJ PE=3 SV=1
DOWN	P55000	0.034031	0.737266	SLURP1	Secreted Ly-6/uPAR-related protein 1 OS=Homo sapiens OX=9606 GN=SLURP1 PE=1 SV=2
DOWN	O14556	0.0159633	0.730519	GAPDHS	Glyceraldehyde-3-phosphate dehydrogenase, testis-specific OS=Homo sapiens OX=9606 GN=GAPDHS PE=1 SV=2
DOWN	O95969	0.0320647	0.724611	SCGB1D2	Secretoglobin family 1D member 2 OS=Homo sapiens OX=9606 GN=SCGB1D2 PE=2 SV=1
DOWN	Q9ULE0	7.98e-06	0.720307	WWC3	Protein WWC3 OS=Homo sapiens OX=9606 GN=WWC3 PE=1 SV=3
DOWN	P68871	0.043393	0.703469	HBB	Hemoglobin subunit beta OS=Homo sapiens OX=9606 GN=HBB PE=1 SV=2
DOWN	P69905	0.0254972	0.682669	HBA1	Hemoglobin subunit alpha OS=Homo sapiens OX=9606 GN=HBA1 PE=1 SV=2
DOWN	O95864	0.0460223	0.666996	FADS2	Fatty acid desaturase 2 OS=Homo sapiens OX=9606 GN=FADS2 PE=1 SV=1
DOWN	P16455	2.64e-06	0.658968	MGMT	Methylated-DNA--protein-cysteine methyltransferase OS=Homo sapiens OX=9606 GN=MGMT PE=1 SV=1
DOWN	A0A182DWH4	0.0175015	0.560389	HLA-DRB3	HLA class II histocompatibility antigen, DR beta 3 chain OS=Homo sapiens OX=9606 GN=HLA-DRB3 PE=1 SV=1
DOWN	P69891	0.00926706	0.54415	HBG1	Hemoglobin subunit gamma-1 OS=Homo sapiens OX=9606 GN=HBG1 PE=1 SV=2
DOWN	P20718	0.0025354	0.307961	GZMH	Granzyme H OS=Homo sapiens OX=9606 GN=GZMH PE=1 SV=1
