# Supplementary material for: Proteomics analysis of chronic skin injuries caused by mustard gas
Source: BMC Med Genomics. 2022 Aug 6;15:175. doi: 10.1186/s12920-022-01328-3 (PMC9357330; doi:10.1186/s12920-022-01328-3)
Supplement: Supplementary file 2 — Additional file 2. The list of GO analysis and the KEGG pathway. [file 12920_2022_1328_MOESM2_ESM.xlsx]

## Sheet: KEGG Pathway
Term	P-value	Adjusted P-value	Odds Ratio	Combined Score	Genes
Oxidative phosphorylation	0.000198044	0.0137238	7.77441	66.2926	NDUFA6;NDUFA12;SDHC;UQCR10;ATP6V1E1;COX6C
Cardiac muscle contraction	0.000224062	0.0137238	9.9738	83.8157	TPM4;TPM2;TPM1;UQCR10;COX6C
Diabetic cardiomyopathy	0.000304974	0.0137238	5.90576	47.8088	PPP1CC;NDUFA6;NDUFA12;MPC2;SDHC;UQCR10;COX6C
Hypertrophic cardiomyopathy	0.00252702	0.0580066	7.54403	45.1187	TPM4;TPM2;TPM1;SGCG
Non-alcoholic fatty liver disease	0.00301711	0.0580066	5.43361	31.5337	NDUFA6;NDUFA12;SDHC;UQCR10;COX6C
Dilated cardiomyopathy	0.00319174	0.0580066	7.04989	40.5171	TPM4;TPM2;TPM1;SGCG
Ribosome	0.00327559	0.0580066	5.32626	30.4729	RPS15;RPL27;RPL29;MRPL23;MRPS6
mRNA surveillance pathway	0.00343743	0.0580066	6.8992	39.1394	PPP1CC;ALYREF;PYM1;MSI2
Nitrogen metabolism	0.00503364	0.0755045	21.3538	112.996	CA3;CA8
Viral myocarditis	0.00643243	0.0868378	8.47967	42.7919	HLA-B;HLA-DRB3;SGCG
Amyotrophic lateral sclerosis	0.00831703	0.102073	3.21585	15.4022	NDUFA6;NDUFA12;ALYREF;GPX8;SDHC;UQCR10;COX6C
Systemic lupus erythematosus	0.0105451	0.118632	4.94131	22.4933	H2BC15;ACTN1;H2BU1;HLA-DRB3
Huntington disease	0.0130403	0.125737	3.26233	14.1576	NDUFA6;NDUFA12;GPX8;SDHC;UQCR10;COX6C
Adrenergic signaling in cardiomyocytes	0.0150302	0.125737	4.43027	18.5969	PPP1CC;TPM4;TPM2;TPM1
Phagosome	0.0157062	0.125737	4.36996	18.1515	CD209;HLA-B;ATP6V1E1;HLA-DRB3
Thermogenesis	0.0158336	0.125737	3.57647	14.8267	NDUFA6;NDUFA12;SDHC;UQCR10;COX6C
Coronavirus disease	0.0158336	0.125737	3.57647	14.8267	RPS15;FGG;RPL27;ISG15;RPL29
Nicotinate and nicotinamide metabolism	0.0204575	0.146011	9.69746	37.7174	BST1;ENPP1
Parkinson disease	0.0208064	0.146011	3.32441	12.8738	NDUFA6;NDUFA12;SDHC;UQCR10;COX6C
Tight junction	0.0222283	0.146011	3.91634	14.9071	DLG3;ACTN1;ARHGEF18;MYH11
African trypanosomiasis	0.0227128	0.146011	9.1424	34.6024	HBB;HBA1
Allograft rejection	0.0238772	0.146519	8.88799	33.1951	HLA-B;HLA-DRB3
Graft-versus-host disease	0.0287719	0.162287	7.99758	28.3783	HLA-B;HLA-DRB3
Prion disease	0.0294154	0.162287	3.023	10.6598	NDUFA6;NDUFA12;SDHC;UQCR10;COX6C
Type I diabetes mellitus	0.0300532	0.162287	7.80212	27.3448	HLA-B;HLA-DRB3
Focal adhesion	0.0384529	0.184545	3.27486	10.6705	PPP1CC;ACTN1;TNC;FLNA
Epstein-Barr virus infection	0.0390454	0.184545	3.25816	10.5663	HLA-B;ISG15;HLA-DRB3;CD44
Malaria	0.0396296	0.184545	6.66196	21.506	HBB;HBA1
Viral carcinogenesis	0.0396431	0.184545	3.24162	10.4634	H2BC15;ACTN1;HLA-B;H2BU1
Autoimmune thyroid disease	0.0440419	0.198189	6.26913	19.5761	HLA-B;HLA-DRB3
Regulation of actin cytoskeleton	0.0492358	0.205334	3.0121	9.06985	PPP1CC;ACTN1;LPAR1;MYH11
Riboflavin metabolism	0.0493108	0.205334	22.7051	68.3337	ENPP1

## Sheet: GO Biological Process
Term	P-value	Adjusted P-value	Odds Ratio	Combined Score	Genes
hydrogen peroxide catabolic process (GO:0042744)	8.27134e-06	0.00722876	38.297	448.179	HBG1;HBB;HBA1;HBD
wound healing, spreading of cells (GO:0044319)	1.4472e-05	0.00722876	32.5475	362.687	COL5A1;PDCD10;FLNA;CD44
hydrogen peroxide metabolic process (GO:0042743)	3.15688e-05	0.00872583	26.0315	269.773	HBG1;HBB;HBD;HBA1
response to reactive oxygen species (GO:0000302)	3.49383e-05	0.00872583	15.1668	155.641	PDCD10;TPM1;HP;HBB;HBA1
platelet aggregation (GO:0070527)	7.56704e-05	0.012201	20.3299	192.913	ACTN1;FGG;HBB;FLNA
aerobic electron transport chain (GO:0019646)	7.99236e-05	0.012201	12.5931	118.809	NDUFA6;NDUFA12;SDHC;UQCR10;COX6C
mitochondrial ATP synthesis coupled electron transport (GO:0042775)	8.55479e-05	0.012201	12.4017	116.16	NDUFA6;NDUFA12;SDHC;UQCR10;COX6C
chromatin assembly (GO:0031497)	9.77061e-05	0.012201	12.0357	111.132	H2BC15;HMGB2;H2BU1;H1-1;H1-2
epiboly involved in wound healing (GO:0090505)	0.000128761	0.0142925	37.2627	333.782	PDCD10;FLNA;CD44
homotypic cell-cell adhesion (GO:0034109)	0.000167734	0.0167566	16.2574	141.328	ACTN1;FGG;HBB;FLNA
response to hydrogen peroxide (GO:0042542)	0.000255512	0.0232052	14.4474	119.512	PDCD10;HP;HBB;HBA1
aerobic respiration (GO:0009060)	0.000298849	0.0246975	26.9051	218.351	OXA1L;SDHC;UQCR10
nucleosome organization (GO:0034728)	0.000321389	0.0246975	9.18609	73.8824	H2BC15;HMGB2;H2BU1;H1-1;H1-2
oxygen transport (GO:0015671)	0.000809962	0.0577966	64.0935	456.251	HBB;HBA1
positive regulation of execution phase of apoptosis (GO:1900119)	0.0010755	0.0716282	53.4086	365.046	PTGIS;FAP
cellular protein metabolic process (GO:0044267)	0.00131462	0.0810413	3.67006	24.3479	RPS15;FGG;TNC;RPL27;RPL29;MRPL23;LTBP1;MRPS6;FSTL1
bicarbonate transport (GO:0015701)	0.00137908	0.0810413	15.1235	99.6083	CA3;HBB;HBA1
supramolecular fiber organization (GO:0097435)	0.00173475	0.0830371	3.86045	24.5405	TPM4;COL5A1;TPM2;ACTN1;TPM1;MYH11;LYZ;ITM2B
actin-myosin filament sliding (GO:0033275)	0.00175327	0.0830371	13.8251	87.7378	TPM4;TPM2;TPM1
muscle filament sliding (GO:0030049)	0.00175327	0.0830371	13.8251	87.7378	TPM4;TPM2;TPM1
endothelial cell migration (GO:0043542)	0.0018907	0.0830371	13.4404	84.2821	FAP;GIPC1;FSTL1
epithelial cell migration (GO:0010631)	0.00218527	0.0830371	12.7317	77.9947	FAP;GIPC1;FSTL1
regulation of DNA recombination (GO:0000018)	0.00234262	0.0830371	12.4046	75.1284	ALYREF;H1-1;H1-2
cellular respiration (GO:0045333)	0.00234262	0.0830371	12.4046	75.1284	OXA1L;SDHC;UQCR10
mitochondrial gene expression (GO:0140053)	0.00234262	0.0830371	12.4046	75.1284	MRPS34;MRPL23;MRPS6
translation (GO:0006412)	0.0023766	0.0830371	4.7274	28.5634	RPS15;MRPS34;RPL27;RPL29;MRPL23;MRPS6
mitochondrial translational elongation (GO:0070125)	0.00242637	0.0830371	7.63317	45.9621	OXA1L;MRPS34;MRPL23;MRPS6
mitochondrial translational termination (GO:0070126)	0.00242637	0.0830371	7.63317	45.9621	OXA1L;MRPS34;MRPL23;MRPS6
negative regulation of oxidoreductase activity (GO:0051354)	0.00249361	0.0830371	32.0387	192.041	OXA1L;HP
gas transport (GO:0015669)	0.00249361	0.0830371	32.0387	192.041	HBB;HBA1
actin filament organization (GO:0007015)	0.0027737	0.0837695	5.54534	32.6486	TPM4;TPM2;ACTN1;TPM1;FLNA
negative regulation of chromatin organization (GO:1905268)	0.00293487	0.0837695	29.1246	169.828	H1-1;H1-2
negative regulation of chromatin silencing (GO:0031936)	0.00293487	0.0837695	29.1246	169.828	H1-1;H1-2
negative regulation of gene silencing (GO:0060969)	0.00293487	0.0837695	29.1246	169.828	H1-1;H1-2
regulation of oxidoreductase activity (GO:0051341)	0.00293487	0.0837695	29.1246	169.828	OXA1L;HP
translational termination (GO:0006415)	0.00319174	0.0885708	7.04989	40.5171	OXA1L;MRPS34;MRPL23;MRPS6
regulation of integrin-mediated signaling pathway (GO:2001044)	0.00340994	0.0896454	26.6962	151.663	BST1;FLNA
sequestering of extracellular ligand from receptor (GO:0035581)	0.00340994	0.0896454	26.6962	151.663	FSTL1;LTBP1
peptide biosynthetic process (GO:0043043)	0.00364457	0.0910339	5.1895	29.1366	RPS15;RPL27;RPL29;MRPL23;MRPS6
cell-matrix adhesion (GO:0007160)	0.00369568	0.0910339	6.75478	37.8308	ACTN1;FGG;LYPD3;CD44
negative regulation of cellular component movement (GO:0051271)	0.00391838	0.0910339	24.6414	136.565	ACTN1;SPINT2
nucleosome positioning (GO:0016584)	0.00391838	0.0910339	24.6414	136.565	H1-1;H1-2
positive regulation of heterotypic cell-cell adhesion (GO:0034116)	0.00391838	0.0910339	24.6414	136.565	FGG;CD44
positive regulation of actin filament bundle assembly (GO:0032233)	0.0040784	0.0925982	10.0742	55.4287	SYNPO2;TPM1;LPAR1
translational elongation (GO:0006414)	0.00425108	0.0943741	6.48328	35.4025	OXA1L;MRPS34;MRPL23;MRPS6
mitochondrial translation (GO:0032543)	0.00439825	0.0947934	6.41876	34.8317	OXA1L;MRPS34;MRPL23;MRPS6
regulation of chromatin silencing (GO:0031935)	0.00445975	0.0947934	22.8802	123.843	H1-1;H1-2
regulation of bone mineralization (GO:0030500)	0.00557572	0.112448	8.95212	46.4556	P2RX7;ENPP1;ISG15
nuclear-transcribed mRNA catabolic process, nonsense-mediated decay (GO:0000184)	0.00570095	0.112448	5.94525	30.7199	RPS15;PYM1;RPL27;RPL29
nucleosome assembly (GO:0006334)	0.00585313	0.112448	8.78891	45.1819	H2BC15;HMGB2;H2BU1
mitochondrial respiratory chain complex I assembly (GO:0032981)	0.00585313	0.112448	8.78891	45.1819	OXA1L;NDUFA6;NDUFA12
NADH dehydrogenase complex assembly (GO:0010257)	0.00585313	0.112448	8.78891	45.1819	OXA1L;NDUFA6;NDUFA12
positive regulation of hormone secretion (GO:0046887)	0.00694612	0.130928	17.7921	88.4192	C1QTNF3;FGG
positive regulation of glycolytic process (GO:0045821)	0.00764583	0.138876	16.8548	82.1436	P2RX7;GAPDHS
positive regulation of purine nucleotide metabolic process (GO:1900544)	0.00764583	0.138876	16.8548	82.1436	P2RX7;GAPDHS
positive regulation of cell death (GO:0010942)	0.00837017	0.1468	7.66976	36.6851	HP;HBB;HBA1
regulation of execution phase of apoptosis (GO:1900117)	0.00837597	0.1468	16.0113	76.5722	PTGIS;FAP
muscle contraction (GO:0006936)	0.00902853	0.153813	5.18007	24.3845	TPM4;TPM2;TPM1;MYH11
interferon-gamma-mediated signaling pathway (GO:0060333)	0.00908406	0.153813	7.43302	34.9444	HLA-B;HLA-DRB3;CD44
DNA packaging (GO:0006323)	0.00992592	0.162557	14.5543	67.133	H1-1;H1-2
positive regulation of carbohydrate metabolic process (GO:0045913)	0.00992592	0.162557	14.5543	67.133	P2RX7;GAPDHS
regulation of heterotypic cell-cell adhesion (GO:0034114)	0.0107449	0.173132	13.9208	63.1073	FGG;CD44
regulation of Rho protein signal transduction (GO:0035023)	0.0110209	0.174759	6.90035	31.1065	PDCD10;LPAR1;ARHGEF18
neutrophil degranulation (GO:0043312)	0.0112449	0.175526	2.78081	12.4798	BST1;CRISP3;HP;HLA-B;HBB;LYZ;ARSB;CD44
regulation of stress fiber assembly (GO:0051492)	0.0114346	0.175741	6.80282	30.4162	TPM1;LPAR1;ARHGEF18
neutrophil activation involved in immune response (GO:0002283)	0.0117754	0.178237	2.75692	12.2455	BST1;CRISP3;HP;HLA-B;HBB;LYZ;ARSB;CD44
neutrophil mediated immunity (GO:0002446)	0.0121853	0.17949	2.73927	12.0734	BST1;CRISP3;HP;HLA-B;HBB;LYZ;ARSB;CD44
positive regulation of cellular catabolic process (GO:0031331)	0.0122176	0.17949	4.72347	20.8063	P2RX7;AADAC;GAPDHS;MTDH
negative regulation of catalytic activity (GO:0043086)	0.012469	0.18053	12.8058	56.1471	OXA1L;HP
receptor clustering (GO:0043113)	0.0133734	0.190857	12.3127	53.1228	DLG3;FLNA
regulation of cytokine production (GO:0001817)	0.0150302	0.211482	4.43027	18.5969	C1QTNF3;HLA-B;ISG15;ERMAP
positive regulation of ATP metabolic process (GO:1903580)	0.0183025	0.248111	10.3241	41.3039	P2RX7;GAPDHS
lytic vacuole organization (GO:0080171)	0.0183025	0.248111	10.3241	41.3039	TMEM106B;ARSB
regulation of apoptotic process (GO:0042981)	0.0189644	0.248111	2.25433	8.93887	FAM162A;PDCD10;FRZB;MGMT;ACTN1;ARHGEF18;FLNA;FSTL1;CD44;MTDH
SRP-dependent cotranslational protein targeting to membrane (GO:0006614)	0.0192769	0.248111	5.54724	21.9052	RPS15;RPL27;RPL29
mitochondrial respiratory chain complex assembly (GO:0033108)	0.0192769	0.248111	5.54724	21.9052	OXA1L;NDUFA6;NDUFA12
protein insertion into membrane (GO:0051205)	0.0193673	0.248111	10.001	39.4457	OXA1L;CCDC47
rRNA metabolic process (GO:0016072)	0.0193721	0.248111	4.09131	16.1358	RPS15;RPL27;RPL29;BYSL
cytoplasmic translation (GO:0002181)	0.0210069	0.253886	5.36152	20.711	RPS15;RPL27;RPL29
negative regulation of DNA metabolic process (GO:0051053)	0.0215728	0.253886	9.41176	36.1066	H1-1;H1-2
positive regulation of bone mineralization (GO:0030501)	0.0215728	0.253886	9.41176	36.1066	P2RX7;ISG15
retina homeostasis (GO:0001895)	0.0215728	0.253886	9.41176	36.1066	POTEJ;LYZ
positive regulation of substrate adhesion-dependent cell spreading (GO:1900026)	0.0215728	0.253886	9.41176	36.1066	FGG;FLNA
positive regulation of T cell mediated immunity (GO:0002711)	0.0215728	0.253886	9.41176	36.1066	HLA-B;HLA-DRB3
cotranslational protein targeting to membrane (GO:0006613)	0.0216019	0.253886	5.30233	20.3343	RPS15;RPL27;RPL29
nuclear-transcribed mRNA catabolic process (GO:0000956)	0.0230891	0.25657	3.86905	14.5801	RPS15;PYM1;RPL27;RPL29
lysosome organization (GO:0007040)	0.0238772	0.25657	8.88799	33.1951	TMEM106B;ARSB
rRNA processing (GO:0006364)	0.0239699	0.25657	3.82287	14.263	RPS15;RPL27;RPL29;BYSL
organic anion transport (GO:0015711)	0.0247146	0.25657	5.0249	18.5939	CA3;HBB;HBA1
mitochondrial electron transport, NADH to ubiquinone (GO:0006120)	0.0250657	0.25657	8.64734	31.8763	NDUFA6;NDUFA12
gene expression (GO:0010467)	0.0253424	0.25657	2.78914	10.2509	RPS15;ALYREF;RPL27;RPL29;MRPL23;MRPS6
regulation of nitric oxide biosynthetic process (GO:0045428)	0.0262779	0.25657	8.41935	30.6383	PTGIS;HBB
positive regulation of ossification (GO:0045778)	0.0262779	0.25657	8.41935	30.6383	P2RX7;ISG15
regulation of cell death (GO:0010941)	0.0266923	0.25657	4.87189	17.6527	HP;HBB;HBA1
protein targeting to ER (GO:0045047)	0.0273699	0.25657	4.82293	17.3544	RPS15;RPL27;RPL29
positive regulation of biomineral tissue development (GO:0070169)	0.0275134	0.25657	8.20306	29.4743	P2RX7;ISG15
heart contraction (GO:0060047)	0.0275134	0.25657	8.20306	29.4743	TPM1;SGCG
negative regulation of protein catabolic process (GO:0042177)	0.0287719	0.25657	7.99758	28.3783	SNRNP70;FLNA
negative regulation of cell volume (GO:0045794)	0.0311085	0.25657	39.74	137.909	P2RX7
negative regulation of hydrogen peroxide metabolic process (GO:0010727)	0.0311085	0.25657	39.74	137.909	HP
negative regulation of organ growth (GO:0046621)	0.0311085	0.25657	39.74	137.909	WWC3
negative regulation of transcription by RNA polymerase I (GO:0016479)	0.0311085	0.25657	39.74	137.909	FLNA
nucleoside triphosphate catabolic process (GO:0009143)	0.0311085	0.25657	39.74	137.909	ENPP1
positive regulation of feeding behavior (GO:2000253)	0.0311085	0.25657	39.74	137.909	CFAP20
positive regulation of peroxisome proliferator activated receptor signaling pathway (GO:0035360)	0.0311085	0.25657	39.74	137.909	PTGIS
positive regulation of stress fiber assembly (GO:0051496)	0.0313567	0.25657	7.61598	26.369	TPM1;LPAR1
chromosome condensation (GO:0030261)	0.0326823	0.25657	7.43848	25.4465	H1-1;H1-2
zymogen activation (GO:0031638)	0.0326823	0.25657	7.43848	25.4465	FGG;HP
ribosome biogenesis (GO:0042254)	0.0333554	0.25657	3.43321	11.6747	RPS15;RPL27;RPL29;BYSL
negative regulation of programmed cell death (GO:0043069)	0.0337082	0.25657	2.59987	8.81358	PDCD10;MGMT;FLNA;FSTL1;CD44;MTDH
positive regulation of cell-cell adhesion (GO:0022409)	0.0353984	0.25657	7.10717	23.7457	FGG;CD44
negative regulation of cell motility (GO:2000146)	0.035424	0.25657	4.34256	14.5057	TPM1;SPINT2;SLURP1
negative regulation of blood vessel endothelial cell proliferation involved in sprouting angiogenesis (GO:1903588)	0.037214	0.25657	31.7904	104.624	PDCD10
regulation of adiponectin secretion (GO:0070163)	0.037214	0.25657	31.7904	104.624	C1QTNF3
ATP synthesis coupled electron transport (GO:0042773)	0.037214	0.25657	31.7904	104.624	NDUFA12
negative regulation of glycogen biosynthetic process (GO:0045719)	0.037214	0.25657	31.7904	104.624	ENPP1
cellular lipid biosynthetic process (GO:0097384)	0.037214	0.25657	31.7904	104.624	DHRS7B
cellular phosphate ion homeostasis (GO:0030643)	0.037214	0.25657	31.7904	104.624	ENPP1
cellular triglyceride homeostasis (GO:0035356)	0.037214	0.25657	31.7904	104.624	C1QTNF3
cellular trivalent inorganic anion homeostasis (GO:0072502)	0.037214	0.25657	31.7904	104.624	ENPP1
contact inhibition (GO:0060242)	0.037214	0.25657	31.7904	104.624	FAP
regulation of nuclease activity (GO:0032069)	0.037214	0.25657	31.7904	104.624	HMGB2
regulation of superoxide metabolic process (GO:0090322)	0.037214	0.25657	31.7904	104.624	BST1
glycerol ether biosynthetic process (GO:0046504)	0.037214	0.25657	31.7904	104.624	DHRS7B
positive regulation of heart rate by epinephrine-norepinephrine (GO:0001996)	0.037214	0.25657	31.7904	104.624	TPM1
positive regulation of immune response to tumor cell (GO:0002839)	0.037214	0.25657	31.7904	104.624	HLA-DRB3
positive regulation of ion transmembrane transport (GO:0034767)	0.037214	0.25657	31.7904	104.624	P2RX7
ISG15-protein conjugation (GO:0032020)	0.037214	0.25657	31.7904	104.624	ISG15
macromolecule biosynthetic process (GO:0009059)	0.037214	0.25657	31.7904	104.624	COL5A1
positive regulation of T cell mediated immune response to tumor cell (GO:0002842)	0.037214	0.25657	31.7904	104.624	HLA-DRB3
mitochondrial proton-transporting ATP synthase complex assembly (GO:0033615)	0.037214	0.25657	31.7904	104.624	OXA1L
protection from natural killer cell mediated cytotoxicity (GO:0042270)	0.037214	0.25657	31.7904	104.624	HLA-B
negative regulation of amyloid precursor protein biosynthetic process (GO:0042985)	0.037214	0.25657	31.7904	104.624	ITM2B
negative regulation of cell projection organization (GO:0031345)	0.0381986	0.25657	6.80405	22.2149	LPAR1;CRMP1
ncRNA processing (GO:0034470)	0.0384529	0.25657	3.27486	10.6705	RPS15;RPL27;RPL29;BYSL
positive regulation of cell morphogenesis involved in differentiation (GO:0010770)	0.0396296	0.25657	6.66196	21.506	FGG;FLNA
cellular response to lipopolysaccharide (GO:0071222)	0.0402769	0.25657	4.11862	13.2289	HMGB2;IL36G;MTDH
blood circulation (GO:0008015)	0.0410806	0.25657	6.52567	20.8314	LPA;SGCG
regulation of substrate adhesion-dependent cell spreading (GO:1900024)	0.0410806	0.25657	6.52567	20.8314	FGG;FLNA
sensory perception (GO:0007600)	0.0410806	0.25657	6.52567	20.8314	P2RX7;TRPV2
cellular response to interferon-gamma (GO:0071346)	0.0411169	0.25657	4.08351	13.0318	HLA-B;HLA-DRB3;CD44
extracellular matrix organization (GO:0030198)	0.0414655	0.25657	2.74254	8.72921	COL5A1;FGG;TNC;HTRA1;CD44
negative regulation of BMP signaling pathway (GO:0030514)	0.0425515	0.25657	6.39484	20.1888	FSTL1;SMAD5
negative regulation of cellular biosynthetic process (GO:0031327)	0.0425515	0.25657	6.39484	20.1888	C1QTNF3;PTGIS
proton-transporting ATP synthase complex assembly (GO:0043461)	0.0432814	0.25657	26.4907	83.1816	OXA1L
antigen processing and presentation of endogenous peptide antigen via MHC class I via ER pathway (GO:0002484)	0.0432814	0.25657	26.4907	83.1816	HLA-B
antigen processing and presentation of endogenous peptide antigen via MHC class I via ER pathway, TAP-independent (GO:0002486)	0.0432814	0.25657	26.4907	83.1816	HLA-B
regulation of atrial cardiac muscle cell membrane repolarization (GO:0060372)	0.0432814	0.25657	26.4907	83.1816	FLNA
negative regulation of glycogen metabolic process (GO:0070874)	0.0432814	0.25657	26.4907	83.1816	ENPP1
bleb assembly (GO:0032060)	0.0432814	0.25657	26.4907	83.1816	P2RX7
cellular protein complex disassembly (GO:0043624)	0.0432814	0.25657	26.4907	83.1816	PEX14
complement activation, alternative pathway (GO:0006957)	0.0432814	0.25657	26.4907	83.1816	CFHR5
nucleobase catabolic process (GO:0046113)	0.0432814	0.25657	26.4907	83.1816	CRMP1
peptide transport (GO:0015833)	0.0432814	0.25657	26.4907	83.1816	CD209
DNA ligation (GO:0006266)	0.0432814	0.25657	26.4907	83.1816	MGMT
flavin-containing compound metabolic process (GO:0042726)	0.0432814	0.25657	26.4907	83.1816	ENPP1
regulation of T cell mediated immune response to tumor cell (GO:0002840)	0.0432814	0.25657	26.4907	83.1816	HLA-DRB3
regulation of T cell tolerance induction (GO:0002664)	0.0432814	0.25657	26.4907	83.1816	HLA-B
regulation of transforming growth factor beta activation (GO:1901388)	0.0432814	0.25657	26.4907	83.1816	LTBP1
positive regulation of integrin-mediated signaling pathway (GO:2001046)	0.0432814	0.25657	26.4907	83.1816	FLNA
riboflavin metabolic process (GO:0006771)	0.0432814	0.25657	26.4907	83.1816	ENPP1
ribosomal small subunit export from nucleus (GO:0000056)	0.0432814	0.25657	26.4907	83.1816	RPS15
maintenance of protein location in extracellular region (GO:0071694)	0.0432814	0.25657	26.4907	83.1816	LTBP1
mRNA pseudouridine synthesis (GO:1990481)	0.0432814	0.25657	26.4907	83.1816	TRUB1
cardiac muscle tissue development (GO:0048738)	0.0440419	0.25657	6.26913	19.5761	SMAD5;SGCG
platelet degranulation (GO:0002576)	0.0445647	0.25657	3.94882	12.284	ACTN1;FGG;FLNA
positive regulation of apoptotic process (GO:0043065)	0.0465874	0.25657	2.65127	8.12991	PTGIS;FAP;FAM162A;FRZB;ARHGEF18
extracellular structure organization (GO:0043062)	0.0478889	0.25657	3.04083	9.24069	COL5A1;FGG;TNC;CD44
external encapsulating structure organization (GO:0045229)	0.0485597	0.25657	3.0264	9.15474	COL5A1;FGG;TNC;CD44
glycosaminoglycan catabolic process (GO:0006027)	0.0486273	0.25657	5.91995	17.8994	CD44;ARSB
cellular macromolecule biosynthetic process (GO:0034645)	0.0487372	0.25657	2.61641	7.90499	RPS15;RPL27;RPL29;MRPL23;MRPS6
pyrimidine nucleobase catabolic process (GO:0006208)	0.0493108	0.25657	22.7051	68.3337	CRMP1
antigen processing and presentation of exogenous peptide antigen via MHC class I, TAP-independent (GO:0002480)	0.0493108	0.25657	22.7051	68.3337	HLA-B
negative regulation of glucose import (GO:0046325)	0.0493108	0.25657	22.7051	68.3337	ENPP1
regulation of CD4-positive, alpha-beta T cell activation (GO:2000514)	0.0493108	0.25657	22.7051	68.3337	HLA-DRB3
regulation of chaperone-mediated autophagy (GO:1904714)	0.0493108	0.25657	22.7051	68.3337	SNRNP70
elastic fiber assembly (GO:0048251)	0.0493108	0.25657	22.7051	68.3337	MYH11
plasma membrane phospholipid scrambling (GO:0017121)	0.0493108	0.25657	22.7051	68.3337	P2RX7
endosomal vesicle fusion (GO:0034058)	0.0493108	0.25657	22.7051	68.3337	SAMD9
regulation of protein localization to nucleolus (GO:1904749)	0.0493108	0.25657	22.7051	68.3337	BYSL
establishment of Golgi localization (GO:0051683)	0.0493108	0.25657	22.7051	68.3337	PDCD10
positive regulation of melanin biosynthetic process (GO:0048023)	0.0493108	0.25657	22.7051	68.3337	GIPC1
rRNA base methylation (GO:0070475)	0.0493108	0.25657	22.7051	68.3337	BUD23
sequestering of BMP from receptor via BMP binding (GO:0038098)	0.0493108	0.25657	22.7051	68.3337	FSTL1
skeletal myofibril assembly (GO:0014866)	0.0493108	0.25657	22.7051	68.3337	MYH11
positive regulation of peptide secretion (GO:0002793)	0.0493108	0.25657	22.7051	68.3337	FGG
leukocyte aggregation (GO:0070486)	0.0493108	0.25657	22.7051	68.3337	CD44
positive regulation of secondary metabolite biosynthetic process (GO:1900378)	0.0493108	0.25657	22.7051	68.3337	GIPC1
translocation of molecules into host (GO:0044417)	0.0493108	0.25657	22.7051	68.3337	ALYREF
positive regulation of triglyceride catabolic process (GO:0010898)	0.0493108	0.25657	22.7051	68.3337	AADAC
viral mRNA export from host cell nucleus (GO:0046784)	0.0493108	0.25657	22.7051	68.3337	ALYREF
wound healing, spreading of epidermal cells (GO:0035313)	0.0493108	0.25657	22.7051	68.3337	COL5A1

## Sheet: GO Molecular Function
Term	P-value	Adjusted P-value	Odds Ratio	Combined Score	Genes
hemoglobin alpha binding (GO:0031721)	2.41895e-06	0.000353167	242.341	3134	HBG1;HBB;HBD
heme binding (GO:0020037)	2.38705e-05	0.00174254	11.6406	123.889	PTGIS;HBG1;HBB;SDHC;HBD;HBA1
serine-type peptidase activity (GO:0008236)	0.000141138	0.00686874	8.30042	73.5896	RHBDF1;FAP;HP;HTRA1;LPA;GZMH
serine-type endopeptidase activity (GO:0004252)	0.000535095	0.019531	8.17107	61.5532	RHBDF1;FAP;HP;LPA;GZMH
RNA binding (GO:0003723)	0.0012739	0.0371979	2.36679	15.7762	ACTN1;ALYREF;CCDC47;PYM1;HMGB2;MSI2;MRPL23;MTDH;H1-2;BYSL;RPS15;PPP1CC;SNRNP70;FLNA;RPL27;BUD23;SLIRP;RPL29;CFAP20
filamin binding (GO:0031005)	0.00208659	0.0480124	35.6004	219.733	SYNPO2;CRMP1
protein homodimerization activity (GO:0042803)	0.00230197	0.0480124	2.94593	17.8936	OXA1L;TPM4;FAP;PDCD10;TPM2;ACTN1;TPM1;FBXO4;ENPP1;FLNA;TBC1D22A
ribosome binding (GO:0043022)	0.00343398	0.06267	10.7474	60.9813	OXA1L;CCDC47;PYM1
oxidoreduction-driven active transmembrane transporter activity (GO:0015453)	0.00585313	0.0949508	8.78891	45.1819	NDUFA6;NDUFA12;UQCR10
protein heterodimerization activity (GO:0046982)	0.00680282	0.0993212	4.44633	22.189	TPM4;TPM2;TPM1;CFHR5;BUD23
nucleosomal DNA binding (GO:0031492)	0.0183025	0.205696	10.3241	41.3039	H1-1;H1-2
NADH dehydrogenase (quinone) activity (GO:0050136)	0.0204575	0.205696	9.69746	37.7174	NDUFA6;NDUFA12
NADH dehydrogenase (ubiquinone) activity (GO:0008137)	0.0204575	0.205696	9.69746	37.7174	NDUFA6;NDUFA12
actin binding (GO:0003779)	0.0257923	0.205696	3.73373	13.6568	TPM2;GIPC1;SYNPO2;TPM1
peptidase inhibitor activity (GO:0030414)	0.0262779	0.205696	8.41935	30.6383	SPINT2;LPA
syndecan binding (GO:0045545)	0.0311085	0.205696	39.74	137.909	TNC
phosphodiesterase I activity (GO:0004528)	0.0311085	0.205696	39.74	137.909	ENPP1
pyruvate transmembrane transporter activity (GO:0050833)	0.0311085	0.205696	39.74	137.909	MPC2
endopeptidase regulator activity (GO:0061135)	0.0340297	0.205696	7.26906	24.5732	SPINT2;LPA
dihydropyrimidinase activity (GO:0004157)	0.037214	0.205696	31.7904	104.624	CRMP1
DNA-methyltransferase activity (GO:0009008)	0.037214	0.205696	31.7904	104.624	MGMT
supercoiled DNA binding (GO:0097100)	0.037214	0.205696	31.7904	104.624	HMGB2
ubiquinol-cytochrome-c reductase activity (GO:0008121)	0.037214	0.205696	31.7904	104.624	UQCR10
methyltransferase activity (GO:0008168)	0.0396296	0.205696	6.66196	21.506	MGMT;BUD23
nucleotide receptor activity (GO:0016502)	0.0432814	0.205696	26.4907	83.1816	P2RX7
hydrolase activity, acting on acid anhydrides, in phosphorus-containing anhydrides (GO:0016818)	0.0432814	0.205696	26.4907	83.1816	ENPP1
rRNA methyltransferase activity (GO:0008649)	0.0432814	0.205696	26.4907	83.1816	BUD23
S-methyltransferase activity (GO:0008172)	0.0432814	0.205696	26.4907	83.1816	MGMT
DEAD/H-box RNA helicase binding (GO:0017151)	0.0432814	0.205696	26.4907	83.1816	SMAD5
extracellularly ATP-gated cation channel activity (GO:0004931)	0.0432814	0.205696	26.4907	83.1816	P2RX7
hydro-lyase activity (GO:0016836)	0.0470801	0.205696	6.03195	18.4331	CA3;CA8
endopeptidase activity (GO:0004175)	0.0492838	0.205696	2.60784	7.85001	RHBDF1;FAP;HP;LPA;GZMH
ATP-gated ion channel activity (GO:0035381)	0.0493108	0.205696	22.7051	68.3337	P2RX7
U1 snRNA binding (GO:0030619)	0.0493108	0.205696	22.7051	68.3337	SNRNP70
ubiquitin ligase inhibitor activity (GO:1990948)	0.0493108	0.205696	22.7051	68.3337	RPS15

## Sheet: GO Celular Component
Term	P-value	Adjusted P-value	Odds Ratio	Combined Score	Genes
focal adhesion (GO:0005925)	0.000172287	0.00909037	4.45829	38.6371	RPS15;PPP1CC;TPM4;FAP;ACTN1;SYNPO2;TNC;FLNA;RPL27;CD44
small ribosomal subunit (GO:0015935)	0.000183206	0.00909037	15.8601	136.474	RPS15;ISG15;HBA1;MRPS6
cell-substrate junction (GO:0030055)	0.000199059	0.00909037	4.37545	37.2872	RPS15;PPP1CC;TPM4;FAP;ACTN1;SYNPO2;TNC;FLNA;RPL27;CD44
endocytic vesicle lumen (GO:0071682)	0.000298849	0.00912174	26.9051	218.351	HP;HBB;HBA1
bleb (GO:0032059)	0.000388897	0.00912174	106.833	838.876	P2RX7;TPM1
tertiary granule lumen (GO:1904724)	0.000399492	0.00912174	12.7438	99.7244	CRISP3;HP;HBB;LYZ
actin filament (GO:0005884)	0.00110982	0.0193097	9.54966	64.9717	TPM4;ACTN1;TPM2;TPM1
mitochondrial inner membrane (GO:0005743)	0.00113048	0.0193097	4.1428	28.1094	NDUFA6;NDUFA12;MRPS34;SDHC;UQCR10;MRPL23;COX6C;MRPS6
endocytic vesicle (GO:0030139)	0.00126852	0.0193097	5.38005	35.8845	HEATR5A;HP;LPAR1;HBB;HBA1;HLA-DRB3
organelle inner membrane (GO:0019866)	0.00158552	0.0217216	3.91856	25.2624	NDUFA6;NDUFA12;MRPS34;SDHC;UQCR10;MRPL23;COX6C;MRPS6
cytosolic small ribosomal subunit (GO:0022627)	0.00203466	0.0252749	13.0765	81.0404	RPS15;ISG15;HBA1
endoplasmic reticulum lumen (GO:0005788)	0.00221386	0.0252749	4.14642	25.3472	COL5A1;FGG;TNC;GPX8;LTBP1;FSTL1;ARSB
intracellular organelle lumen (GO:0070013)	0.0026957	0.0284086	2.62315	15.5188	CRISP3;FGG;HP;TNC;GPX8;HBB;HBA1;LYZ;LTBP1;FSTL1;OXA1L;COL5A1;ARSB
mitochondrial membrane (GO:0031966)	0.0029119	0.0284951	3.24649	18.9561	OXA1L;NDUFA6;NDUFA12;MRPS34;SDHC;UQCR10;MRPL23;COX6C;MRPS6
integral component of mitochondrial inner membrane (GO:0031305)	0.0040784	0.0372494	10.0742	55.4287	OXA1L;MPC2;MICOS10
MHC protein complex (GO:0042611)	0.00694612	0.0567723	17.7921	88.4192	HLA-B;HLA-DRB3
specific granule lumen (GO:0035580)	0.00704474	0.0567723	8.1914	40.5923	CRISP3;HP;LYZ
collagen-containing extracellular matrix (GO:0062023)	0.0103823	0.0790206	3.07538	14.0473	SRPX;COL5A1;FGG;TNC;HTRA1;LTBP1;CTHRC1
lumenal side of endoplasmic reticulum membrane (GO:0098553)	0.0133734	0.0916075	12.3127	53.1228	HLA-B;HLA-DRB3
integral component of lumenal side of endoplasmic reticulum membrane (GO:0071556)	0.0133734	0.0916075	12.3127	53.1228	HLA-B;HLA-DRB3
actin cytoskeleton (GO:0015629)	0.0150642	0.0938089	3.15548	13.2386	TPM4;TPM2;ACTN1;SYNPO2;TPM1;FLNA
secretory granule lumen (GO:0034774)	0.0150642	0.0938089	3.15548	13.2386	ACTN1;CRISP3;FGG;HP;LYZ;ARSB
specific granule (GO:0042581)	0.0186003	0.110793	4.14418	16.5128	BST1;CRISP3;HP;LYZ
tertiary granule (GO:0070820)	0.0201634	0.1151	4.03975	15.7707	CRISP3;HP;HBB;LYZ
intrinsic component of mitochondrial inner membrane (GO:0031304)	0.0250657	0.13736	8.64734	31.8763	OXA1L;MPC2
mitochondrial respiratory chain complex I (GO:0005747)	0.0287719	0.145991	7.99758	28.3783	NDUFA6;NDUFA12
respiratory chain complex I (GO:0045271)	0.0287719	0.145991	7.99758	28.3783	NDUFA6;NDUFA12
sarcoglycan complex (GO:0016012)	0.0311085	0.152209	39.74	137.909	SGCG
MHC class I protein complex (GO:0042612)	0.037214	0.160847	31.7904	104.624	HLA-B
dystroglycan complex (GO:0016011)	0.037214	0.160847	31.7904	104.624	SGCG
rough endoplasmic reticulum membrane (GO:0030867)	0.037214	0.160847	31.7904	104.624	RPL27
microbody membrane (GO:0031903)	0.0425515	0.160847	6.39484	20.1888	DHRS7B;PEX14
PTW/PP1 phosphatase complex (GO:0072357)	0.0432814	0.160847	26.4907	83.1816	PPP1CC
peroxisomal membrane (GO:0005778)	0.0440419	0.160847	6.26913	19.5761	DHRS7B;PEX14
ER to Golgi transport vesicle membrane (GO:0012507)	0.0455516	0.160847	6.14826	18.9914	HLA-B;HLA-DRB3
integral component of organelle membrane (GO:0031301)	0.0465628	0.160847	3.0701	9.41586	P2RX7;OXA1L;CCDC47;ITM2B
coated vesicle membrane (GO:0030662)	0.0470801	0.160847	6.03195	18.4331	HLA-B;HLA-DRB3
cytosolic large ribosomal subunit (GO:0022625)	0.0470801	0.160847	6.03195	18.4331	RPL27;RPL29
MICOS complex (GO:0061617)	0.0493108	0.160847	22.7051	68.3337	MICOS10
protein serine/threonine phosphatase complex (GO:0008287)	0.0493108	0.160847	22.7051	68.3337	PPP1CC
proton-transporting V-type ATPase, V1 domain (GO:0033180)	0.0493108	0.160847	22.7051	68.3337	ATP6V1E1
vacuolar proton-transporting V-type ATPase, V1 domain (GO:0000221)	0.0493108	0.160847	22.7051	68.3337	ATP6V1E1
